# Supplementary material for: Prognostic value of ErbB2/HER2 in human meningiomas
Source: PLoS One. 2018 Oct 18;13(10):e0205846. doi: 10.1371/journal.pone.0205846 (PMC6193666; doi:10.1371/journal.pone.0205846)
Supplement: S1 File — (XLSX) [file pone.0205846.s003.xlsx]

## Sheet: Ark1
ID	WHO grade	Subtype	Localization	WHO performance status	OS months	OS years	Status 01.01.2009	TTR time	TTR event (1=yes, 2=no)	Relapse (1=yes, 2=no)	Follow up	SI CB11	SI 3B5	SI SP3	SI Tyr 1221/1222	HER FISH ratio	Simpson grade	Mitoses	Noninvasiv	Sheeting yes/no	Macronuleoli yes/no	Necrosis yes/no	Hypercellularity yes/no	Small cells yes/no	Psammoma bodies yes/no	Gender	Age
3	Benign	Transitional (mixed)	Fossa posterior and tentorial	1	214.67	17.89	Alive	2.11	1	1	220	9	9	0	0	0.84	1	under 4 mitoses	Brain tissue not seen	Not sheeting	Makronukleoli not seen	Necrosis not seen	Not hypercellular	Small Cells not seen	Psammoma bodies not seen	Female	43
6	Atypical	Atypical	Convexity	1	207.93	17.33	Dead	15	2	2	207		9	0		1.09	2	4 or more mitoses	Invasiv	Not sheeting	Makronukleoli not seen	Necrosis not seen	Not hypercellular	Small Cells not seen	Psammoma bodies not seen	Female	76
7	Atypical	Atypical	Convexity	1	80	6.67	Dead	6.67	2	2	79	6	3	0	0	1.03	1	under 4 mitoses	Noninvasiv	Not sheeting	Makronukleoli not seen	Necrosis not seen	Not hypercellular	Small Cells not seen	Psammoma bodies	Female	79
9	Benign	Transitional (mixed)	Basal	2	52.67	4.39	Dead	3.98	1	1	52	6	9	2	0	0.91	3	under 4 mitoses	Brain tissue not seen	Not sheeting	Makronukleoli not seen	Necrosis	Not hypercellular	Small Cells	Psammoma bodies	Female	84
10	Benign	Transitional (mixed)	Falcine	1	193.25	16.1	Dead	15	2	2	216	3	3	0	0	1.18	1	under 4 mitoses	Brain tissue not seen	Not sheeting	Makronukleoli not seen	Necrosis not seen	Not hypercellular	Small Cells not seen	Psammoma bodies	Female	62
11	Benign	Metaplastic	Convexity	2	53.29	4.44	Dead	0.48	1	1	53	9	9	4	2	1.06	4	under 4 mitoses	Noninvasiv	Sheeting	Makronukleoli not seen	Necrosis not seen	Not hypercellular	Small Cells not seen	Psammoma bodies not seen	Female	60
12	Atypical	Atypical	Convexity	1	65.54	5.46	Dead	0.51	1	1	22	9	9	3	2	1.14	3	4 or more mitoses	Noninvasiv	Not sheeting	Makronukleoli not seen	Necrosis	Not hypercellular	Small Cells not seen	Psammoma bodies	Female	71
14	Benign	Transitional (mixed)	Convexity	1	108.06	9.01	Dead	8.31	1	1	108	9	9	0	0	1	4	under 4 mitoses	Brain tissue not seen	Not sheeting	Makronukleoli not seen	Necrosis not seen	Not hypercellular	Small Cells not seen	Psammoma bodies	Female	76
15	Atypical	Atypical	Convexity	1	0.69	0.06	Dead	0.06	1	2	0	9	9	3	3	1.05	2	4 or more mitoses	Brain tissue not seen	Not sheeting	Makronukleoli not seen	Necrosis not seen	Not hypercellular	Small Cells not seen	Psammoma bodies not seen	Female	75
17	Benign	Fibrous (fibroblastic)	Convexity	1	174.85	14.57	Dead	14.57	2	2	163	9	9	3	0	1.17	2	under 4 mitoses	Noninvasiv	Not sheeting	Makronukleoli not seen	Necrosis not seen	Not hypercellular	Small Cells	Psammoma bodies	Female	69
19	Benign	Meningothelial	Convexity	1	206.29	17.19	Dead	2.56	1	1	205	9	6	1	0	1.13	2	under 4 mitoses	Brain tissue not seen	Not sheeting	Makronukleoli not seen	Necrosis not seen	Not hypercellular	Small Cells not seen	Psammoma bodies not seen	Female	53
23	Benign	Meningothelial	Falcine	1	27.27	2.27	Dead	2.27	1	2	0	9	9	3	0	1.1	2	under 4 mitoses	Noninvasiv	Not sheeting	Makronukleoli not seen	Necrosis not seen	Not hypercellular	Small Cells not seen	Psammoma bodies	Male	70
24	Benign	Meningothelial	Basal	1	162.27	13.52	Dead	13.52	2	2	59	9	9	3	0	1.06	2	under 4 mitoses	Noninvasiv	Not sheeting	Makronukleoli not seen	Necrosis not seen	Not hypercellular	Small Cells not seen	Psammoma bodies	Male	56
26	Benign	Transitional (mixed)	Convexity	1	204.98	17.08	Alive	15	2	2	209	3	3	3	0	1.06	1	under 4 mitoses	Brain tissue not seen	Not sheeting	Makronukleoli not seen	Necrosis not seen	Not hypercellular	Small Cells not seen	Psammoma bodies	Female	45
27	Benign	Transitional (mixed)	Fossa posterior and tentorial	1	122.81	10.23	Dead	10.23	2	2	120	6	6	0	0	1.06	2	under 4 mitoses	Brain tissue not seen	Not sheeting	Makronukleoli not seen	Necrosis not seen	Not hypercellular	Small Cells not seen	Psammoma bodies	Female	77
29	Benign	Meningothelial	Convexity	2	2.83	0.24	Dead	0.23	1	1	5	9	9	0	3	1.22	4	under 4 mitoses	Brain tissue not seen	Not sheeting	Makronukleoli not seen	Necrosis not seen	Not hypercellular	Small Cells not seen	Psammoma bodies not seen	Male	63
31	Benign	Meningothelial	Fossa posterior and tentorial	1	201.56	16.8	Alive	12.51	1	1	189	9	6	3	0	1.06	4	under 4 mitoses	Brain tissue not seen	Not sheeting	Makronukleoli not seen	Necrosis not seen	Not hypercellular	Small Cells not seen	Psammoma bodies	Female	36
33	Benign	Transitional (mixed)	Basal	1	200.02	16.67	Alive	15	2	2	209	6	9	3	0	1.09	4	under 4 mitoses	Noninvasiv	Not sheeting	Makronukleoli not seen	Necrosis not seen	Not hypercellular	Small Cells not seen	Psammoma bodies	Female	41
35	Atypical	Atypical	Basal	1	49.94	4.16	Dead	1.71	1	1	49	9	6	1	2	1.31	2	4 or more mitoses	Brain tissue not seen	Not sheeting	Makronukleoli not seen	Necrosis	Not hypercellular	Small Cells not seen	Psammoma bodies	Female	72
37	Benign	Transitional (mixed)	Fossa posterior and tentorial	1	9	0.75	Dead	0.56	1	1	7	9	6	2	0	1.18	3	under 4 mitoses	Noninvasiv	Not sheeting	Makronukleoli not seen	Necrosis not seen	Not hypercellular	Small Cells not seen	Psammoma bodies not seen	Female	64
39	Benign	Transitional (mixed)	Convexity	1	22.28	1.86	Dead	1.86	2	2	12	6	9	3	0	1.11	1	under 4 mitoses	Noninvasiv	Not sheeting	Makronukleoli not seen	Necrosis not seen	Hypercellular	Small Cells not seen	Psammoma bodies	Female	56
40	Benign	Meningothelial	Basal	2	197.65	16.47	Alive	15	2	2	158	9	6	0	0	1.09	2	under 4 mitoses	Brain tissue not seen	Not sheeting	Makronukleoli not seen	Necrosis not seen	Not hypercellular	Small Cells not seen	Psammoma bodies not seen	Female	59
41	Benign	Transitional (mixed)	Convexity	2	94.23	7.85	Dead	7.85	2	2	0	9	9	2	0	1.09	1	under 4 mitoses	Brain tissue not seen	Not sheeting	Makronukleoli not seen	Necrosis	Not hypercellular	Small Cells not seen	Psammoma bodies	Female	84
43	Benign	Transitional (mixed)	Convexity	0	195.94	16.33	Alive	15	2	2	192	9	6	3	2	1.12	2	under 4 mitoses	Brain tissue not seen	Not sheeting	Makronukleoli not seen	Necrosis not seen	Not hypercellular	Small Cells not seen	Psammoma bodies	Female	72
44	Benign	Meningothelial	Basal	1	92.19	7.68	Dead	7.68	1	2	92	9	9	0	0	1	2	under 4 mitoses	Brain tissue not seen	Not sheeting	Makronukleoli not seen	Necrosis not seen	Not hypercellular	Small Cells not seen	Psammoma bodies not seen	Male	83
45	Benign	Fibrous (fibroblastic)	Falcine	1	6.93	0.58	Dead	0.58	1	2	6	6	9	0	0	1.03	2	under 4 mitoses	Noninvasiv	Not sheeting	Makronukleoli not seen	Necrosis not seen	Not hypercellular	Small Cells not seen	Psammoma bodies	Female	80
46	Atypical	Atypical	Convexity	1	193.38	16.12	Alive	15	2	2	183	9	6	3	0	1.15	2	4 or more mitoses	Brain tissue not seen	Not sheeting	Makronukleoli not seen	Necrosis	Hypercellular	Small Cells not seen	Psammoma bodies not seen	Male	49
49	Benign	Secretory	Basal	1	191.21	15.93	Alive	15	2	2	195	9	9	0	0	1.16	3	under 4 mitoses	Invasiv	Not sheeting	Makronukleoli not seen	Necrosis not seen	Not hypercellular	Small Cells not seen	Psammoma bodies not seen	Female	54
50	Atypical	Atypical	Convexity	0	18.37	1.53	Dead	1.17	1	1	18	6	9	0	0	1.03	1	under 4 mitoses	Noninvasiv	Not sheeting	Makronukleoli not seen	Necrosis	Not hypercellular	Small Cells not seen	Psammoma bodies	Female	50
51	Benign	Meningothelial	Convexity	1	152.38	12.7	Dead	12.7	2	2	152	9	9	3	2	1.03	1	under 4 mitoses	Noninvasiv	Not sheeting	Makronukleoli not seen	Necrosis not seen	Not hypercellular	Small Cells not seen	Psammoma bodies	Female	68
52	Benign	Transitional (mixed)	Convexity	1	49.15	4.1	Dead	4.1	2	2	55	9	9	3	1	1.19	1	under 4 mitoses	Brain tissue not seen	Not sheeting	Makronukleoli not seen	Necrosis not seen	Not hypercellular	Small Cells not seen	Psammoma bodies	Female	49
53	Benign	Transitional (mixed)	Basal	1	190.46	15.87	Alive	15	2	2	201	6	9	0	1	1.06	3	under 4 mitoses	Noninvasiv	Not sheeting	Makronukleoli not seen	Necrosis	Not hypercellular	Small Cells not seen	Psammoma bodies not seen	Male	46
54	Benign	Transitional (mixed)	Fossa posterior and tentorial	1	144.07	12.01	Dead	4.21	1	1	144	6	9	0	2	1.13	2	under 4 mitoses	Noninvasiv	Not sheeting	Makronukleoli not seen	Necrosis not seen	Hypercellular	Small Cells not seen	Psammoma bodies	Female	50
55	Benign	Transitional (mixed)	Convexity	1	66.76	5.56	Dead	5.56	2	2	66	9	9	3	0	1.12	1	under 4 mitoses	Brain tissue not seen	Not sheeting	Makronukleoli not seen	Necrosis not seen	Not hypercellular	Small Cells not seen	Psammoma bodies	Female	73
56	Atypical	Atypical	Convexity	2	188.58	15.72	Alive	15	2	2	192	3	9	3	0	1.03	1	4 or more mitoses	Brain tissue not seen	Not sheeting	Makronukleoli not seen	Necrosis	Not hypercellular	Small Cells not seen	Psammoma bodies not seen	Female	51
57	Atypical	Atypical	Convexity	1	188.42	15.7	Alive	15	2	2	185	9	9	3	2	1.1	1	4 or more mitoses	Brain tissue not seen	Not sheeting	Makronukleoli not seen	Necrosis not seen	Hypercellular	Small Cells	Psammoma bodies	Male	45
58	Benign	Meningothelial	Falcine	2	78.65	6.55	Dead	6.55	1	2	78	9	9	3	0	1.1	2	under 4 mitoses	Brain tissue not seen	Not sheeting	Makronukleoli not seen	Necrosis not seen	Not hypercellular	Small Cells not seen	Psammoma bodies not seen	Male	42
59	Benign	Transitional (mixed)	Falcine	1	125.77	10.48	Dead	10.48	2	2	125	9	9	0	0	1.2	1	under 4 mitoses	Noninvasiv	Not sheeting	Makronukleoli not seen	Necrosis not seen	Hypercellular	Small Cells not seen	Psammoma bodies	Female	73
60	Benign	Transitional (mixed)	Basal	3	176.59	14.72	Dead	14.72	2	2	176	9	9	2	0	1.06	1	under 4 mitoses	Invasiv	Not sheeting	Makronukleoli not seen	Necrosis not seen	Not hypercellular	Small Cells not seen	Psammoma bodies	Female	56
61	Atypical	Atypical	Basal	1	185.69	15.47	Alive	15	2	2	28	9	9	0	0	1.03	2	under 4 mitoses	Invasiv	Not sheeting	Makronukleoli not seen	Necrosis not seen	Not hypercellular	Small Cells not seen	Psammoma bodies not seen	Female	63
62	Atypical	Atypical	Basal	1	185.23	15.44	Alive	15	2	2	196	9	9	3	0	0.97	2	4 or more mitoses	Noninvasiv	Sheeting	Makronukleoli	Necrosis	Not hypercellular	Small Cells	Psammoma bodies	Male	30
63	Atypical	Atypical	Convexity	1	184.71	15.39	Alive	15	2	2	162	9	9	3	0	1.26	2	4 or more mitoses	Invasiv	Not sheeting	Makronukleoli not seen	Necrosis not seen	Hypercellular	Small Cells not seen	Psammoma bodies not seen	Female	67
64	Atypical	Atypical	Fossa posterior and tentorial	1	184.51	15.38	Alive	4.83	1	1	188	9	9	0	0	1.03	4	under 4 mitoses	Brain tissue not seen	Not sheeting	Makronukleoli not seen	Necrosis not seen	Not hypercellular	Small Cells not seen	Psammoma bodies	Male	57
65	Benign	Meningothelial	Convexity	1	184.31	15.36	Alive	15	2	2	195	9	9	0	0	1.19	1	under 4 mitoses	Brain tissue not seen	Not sheeting	Makronukleoli not seen	Necrosis not seen	Not hypercellular	Small Cells not seen	Psammoma bodies not seen	Male	56
67	Benign	Meningothelial	Basal	1	183.59	15.3	Alive	15	2	2	187	9	9	0	0	0.85	2	under 4 mitoses	Noninvasiv	Not sheeting	Makronukleoli not seen	Necrosis	Not hypercellular	Small Cells not seen	Psammoma bodies	Male	58
68	Atypical	Atypical	Convexity	1	181.49	15.12	Alive	15	2	2	186	6	9	3	0	1.07	2	4 or more mitoses	Brain tissue not seen	Not sheeting	Makronukleoli not seen	Necrosis	Not hypercellular	Small Cells not seen	Psammoma bodies	Female	72
69	Benign	Meningothelial	Convexity	2	96.53	8.04	Dead	8.04	2	2	96	9	9	0	0	1.06	2	under 4 mitoses	Invasiv	Not sheeting	Makronukleoli not seen	Necrosis not seen	Hypercellular	Small Cells not seen	Psammoma bodies	Male	51
70	Atypical	Atypical	Convexity	1	180.63	15.05	Alive	15	2	2	187	9	9	3	0	0.92	3	4 or more mitoses	Invasiv	Not sheeting	Makronukleoli not seen	Necrosis	Not hypercellular	Small Cells not seen	Psammoma bodies	Female	49
71	Atypical	Atypical	Convexity	1	112.92	9.41	Dead	2.51	1	1	112	6	9	0	0	1	3	under 4 mitoses	Brain tissue not seen	Not sheeting	Makronukleoli not seen	Necrosis not seen	Not hypercellular	Small Cells not seen	Psammoma bodies	Female	68
72	Atypical	Atypical	Convexity	2	179.88	14.99	Alive	5.48	1	1	185	9	9	0	0	1.17	2	4 or more mitoses	Brain tissue not seen	Not sheeting	Makronukleoli not seen	Necrosis not seen	Not hypercellular	Small Cells	Psammoma bodies not seen	Female	65
75	Benign	Transitional (mixed)	Falcine	2	179.48	14.96	Alive	14.96	2	2	191	9	9	0	0	1.19	2	under 4 mitoses	Brain tissue not seen	Not sheeting	Makronukleoli not seen	Necrosis not seen	Hypercellular	Small Cells	Psammoma bodies	Male	60
76	Atypical	Atypical	Convexity	1	111.47	9.29	Dead	9.29	2	2	0	3	9	3	0		4	4 or more mitoses	Noninvasiv	Not sheeting	Makronukleoli not seen	Necrosis not seen	Not hypercellular	Small Cells not seen	Psammoma bodies	Female	73
77	Benign	Transitional (mixed)	Basal	1	122.61	10.22	Dead	10.22	2	2	108	9	9	0	0	1.09	2	under 4 mitoses	Brain tissue not seen	Not sheeting	Makronukleoli not seen	Necrosis	Not hypercellular	Small Cells not seen	Psammoma bodies	Female	64
78	Atypical	Atypical	Fossa posterior and tentorial	1	177.35	14.78	Alive	14.78	2	2	159	9	9	0	0	1.04	2	4 or more mitoses	Noninvasiv	Not sheeting	Makronukleoli not seen	Necrosis not seen	Not hypercellular	Small Cells not seen	Psammoma bodies	Male	52
80	Atypical	Atypical	Convexity	1	176.66	14.72	Alive	14.72	2	2	109	9	9	0	0	1	1	4 or more mitoses	Invasiv	Not sheeting	Makronukleoli not seen	Necrosis not seen	Not hypercellular	Small Cells not seen	Psammoma bodies not seen	Female	65
81	Atypical	Atypical	Convexity	1	0.13	0.01	Dead	0.01	2	2	0	9	9	2	0	0.9	2	4 or more mitoses	Noninvasiv	Not sheeting	Makronukleoli not seen	Necrosis	Not hypercellular	Small Cells not seen	Psammoma bodies	Male	76
82	Benign	Meningothelial	Basal	1	67.15	5.6	Dead	5.6	1	2	20	3	9	2	0	1.2	1	under 4 mitoses	Noninvasiv	Not sheeting	Makronukleoli not seen	Necrosis not seen	Hypercellular	Small Cells not seen	Psammoma bodies	Female	78
83	Benign	Transitional (mixed)	Convexity	1	175.31	14.61	Alive	14.61	2	2	180	9	9	0	0	1.13	2	under 4 mitoses	Brain tissue not seen	Not sheeting	Makronukleoli not seen	Necrosis	Hypercellular	Small Cells not seen	Psammoma bodies	Female	74
84	Benign	Meningothelial	Convexity	1	19.61	1.63	Dead	0.48	1	1	30	9	9	3	2	1.35	4	under 4 mitoses	Brain tissue not seen	Not sheeting	Makronukleoli not seen	Necrosis	Not hypercellular	Small Cells not seen	Psammoma bodies not seen	Female	79
85	Benign	Transitional (mixed)	Basal	1	156.98	13.08	Dead	4.45	1	1	147	9	9	0	0	1.18	4	under 4 mitoses	Brain tissue not seen	Not sheeting	Makronukleoli not seen	Necrosis not seen	Not hypercellular	Small Cells not seen	Psammoma bodies not seen	Female	61
86	Benign	Transitional (mixed)	Basal	1	174.82	14.57	Alive	7.23	1	1	164	6	9	2	0	0.89	2	under 4 mitoses	Brain tissue not seen	Not sheeting	Makronukleoli not seen	Necrosis not seen	Not hypercellular	Small Cells not seen	Psammoma bodies	Female	39
87	Benign	Meningothelial	Convexity	0	174.65	14.55	Alive	14.55	2	2	183	9	9	3	0	1.11	1	under 4 mitoses	Brain tissue not seen	Not sheeting	Makronukleoli not seen	Necrosis not seen	Not hypercellular	Small Cells not seen	Psammoma bodies	Female	30
90	Benign	Meningothelial	Basal	0	59.47	4.96	Dead	0.64	1	1	45	9	9	0	0	1.09	4	under 4 mitoses	Brain tissue not seen	Sheeting	Makronukleoli not seen	Necrosis not seen	Not hypercellular	Small Cells not seen	Psammoma bodies not seen	Male	77
91	Benign	Fibrous (fibroblastic)	Fossa posterior and tentorial	1	169.53	14.13	Alive	14.13	2	2	139	6	9	0	0	1.1	1	under 4 mitoses	Brain tissue not seen	Not sheeting	Makronukleoli not seen	Necrosis not seen	Not hypercellular	Small Cells not seen	Psammoma bodies not seen	Female	66
92	Atypical	Atypical	Convexity	0	169.23	14.1	Alive	14.1	2	2	170	6	9	0	0	1.13	2	4 or more mitoses	Brain tissue not seen	Not sheeting	Makronukleoli not seen	Necrosis not seen	Not hypercellular	Small Cells not seen	Psammoma bodies	Female	58
93	Atypical	Atypical	Convexity	1	168.8	14.07	Alive	3.5	1	1	158	9	9	0	0	1.06	2	4 or more mitoses	Noninvasiv	Not sheeting	Makronukleoli not seen	Necrosis not seen	Not hypercellular	Small Cells not seen	Psammoma bodies not seen	Female	49
94	Benign	Meningothelial	Falcine	1	168.77	14.06	Alive	14.06	2	2	135	6	9	0	0	1.13	2	under 4 mitoses	Brain tissue not seen	Not sheeting	Makronukleoli not seen	Necrosis not seen	Hypercellular	Small Cells not seen	Psammoma bodies	Female	67
95	Benign	Transitional (mixed)	Fossa posterior and tentorial	0	167.69	13.97	Alive	13.97	2	2	145	9	9	0	0	1.1	2	under 4 mitoses	Brain tissue not seen	Not sheeting	Makronukleoli not seen	Necrosis not seen	Hypercellular	Small Cells not seen	Psammoma bodies not seen	Female	53
96	Anaplastic	Anaplastic	Convexity	0	167.29	13.94	Alive	4.73	1	1	118	9	9	0	0	1	3	4 or more mitoses	Brain tissue not seen	Sheeting	Makronukleoli not seen	Necrosis	Hypercellular	Small Cells	Psammoma bodies	Male	69
97	Benign	Transitional (mixed)	Convexity	1	163.84	13.65	Alive	13.65	2	2	152	9	9	0	0	1.03	1	under 4 mitoses	Noninvasiv	Not sheeting	Makronukleoli not seen	Necrosis not seen	Hypercellular	Small Cells not seen	Psammoma bodies	Female	41
98	Benign	Transitional (mixed)	Fossa posterior and tentorial	1	163.81	13.65	Alive	13.65	2	2	171	9	9	0	0	1.14	1	under 4 mitoses	Noninvasiv	Not sheeting	Makronukleoli not seen	Necrosis not seen	Hypercellular	Small Cells not seen	Psammoma bodies	Male	42
99	Atypical	Atypical	Convexity	2	162.69	13.56	Alive	13.56	2	2	172	9	9	0	0	1.15	2	under 4 mitoses	Brain tissue not seen	Not sheeting	Makronukleoli not seen	Necrosis	Hypercellular	Small Cells	Psammoma bodies	Female	66
100	Benign	Transitional (mixed)	Convexity	1	162.63	13.55	Alive	13.55	2	2	175	9	9	1	0	1.11	1	under 4 mitoses	Brain tissue not seen	Not sheeting	Makronukleoli not seen	Necrosis not seen	Hypercellular	Small Cells not seen	Psammoma bodies	Female	57
101	Benign	Transitional (mixed)	Convexity	1	162.37	13.53	Alive	13.53	2	2	140	6	9	0	0	1.07	1	under 4 mitoses	Brain tissue not seen	Not sheeting	Makronukleoli not seen	Necrosis	Not hypercellular	Small Cells not seen	Psammoma bodies	Female	52
102	Atypical	Atypical	Convexity	1	162.2	13.52	Alive	9.97	1	1	153	6	9	0	0	1.09	2	4 or more mitoses	Brain tissue not seen	Not sheeting	Makronukleoli not seen	Necrosis not seen	Not hypercellular	Small Cells not seen	Psammoma bodies not seen	Female	25
103	Benign	Transitional (mixed)	Basal	2	88.02	7.34	Dead	7.33	2	2	26	6	3	0	0	1	4	under 4 mitoses	Brain tissue not seen	Not sheeting	Makronukleoli not seen	Necrosis	Not hypercellular	Small Cells not seen	Psammoma bodies	Male	79
104	Benign	Transitional (mixed)	Convexity	1	160.1	13.34	Alive	13.34	2	2	160	9	9	0	0	1.13	2	under 4 mitoses	Brain tissue not seen	Not sheeting	Makronukleoli not seen	Necrosis	Not hypercellular	Small Cells not seen	Psammoma bodies	Male	64
105	Benign	Meningothelial	Fossa posterior and tentorial	1	159.47	13.29	Alive	13.29	2	2	103	9	9	3	0	1.06	1	under 4 mitoses	Brain tissue not seen	Not sheeting	Makronukleoli not seen	Necrosis not seen	Hypercellular	Small Cells not seen	Psammoma bodies not seen	Female	48
106	Atypical	Atypical	Falcine	1	157.4	13.12	Alive	1.03	1	1	170	9	6	1	0	1.13	3	4 or more mitoses	Noninvasiv	Not sheeting	Makronukleoli not seen	Necrosis	Hypercellular	Small Cells not seen	Psammoma bodies	Female	51
107	Benign	Transitional (mixed)	Convexity	0	155.56	12.96	Alive	12.96	2	2	144	9	9	2	0	1.07	1	under 4 mitoses	Brain tissue not seen	Not sheeting	Makronukleoli not seen	Necrosis not seen	Not hypercellular	Small Cells not seen	Psammoma bodies	Female	47
108	Benign	Transitional (mixed)	Basal	1	155.47	12.96	Alive	12.96	2	2	72	6	9	1	0	1	2	under 4 mitoses	Brain tissue not seen	Not sheeting	Makronukleoli not seen	Necrosis not seen	Hypercellular	Small Cells not seen	Psammoma bodies	Female	46
109	Benign	Meningothelial	Basal	1	155.27	12.94	Alive	12.94	2	2	127	6	9	0	0	1.24	2	under 4 mitoses	Brain tissue not seen	Not sheeting	Makronukleoli not seen	Necrosis not seen	Not hypercellular	Small Cells not seen	Psammoma bodies	Female	44
110	Benign	Transitional (mixed)	Convexity	1	154.87	12.91	Alive	12.91	2	2	109	9	9	0	0	0.9	3	under 4 mitoses	Brain tissue not seen	Not sheeting	Makronukleoli not seen	Necrosis not seen	Not hypercellular	Small Cells not seen	Psammoma bodies	Male	68
111	Benign	Transitional (mixed)	Convexity	1	56.18	4.68	Dead	4.68	2	2	0	6	9	0	0	1.13	4	under 4 mitoses	Brain tissue not seen	Not sheeting	Makronukleoli not seen	Necrosis not seen	Not hypercellular	Small Cells not seen	Psammoma bodies not seen	Male	58
112	Benign	Transitional (mixed)	Falcine	1	154.61	12.88	Alive	12.88	2	2	146	9	6	0	0	1.07	1	under 4 mitoses	Noninvasiv	Not sheeting	Makronukleoli not seen	Necrosis not seen	Not hypercellular	Small Cells not seen	Psammoma bodies	Female	41
113	Benign	Transitional (mixed)	Fossa posterior and tentorial	2	9.33	0.78	Dead	0.78	1	2	3	9	9	6	0	1.24	4	under 4 mitoses	Brain tissue not seen	Not sheeting	Makronukleoli not seen	Necrosis not seen	Not hypercellular	Small Cells not seen	Psammoma bodies not seen	Female	64
114	Benign	Transitional (mixed)	Convexity	1	128.43	10.7	Dead	10.7	2	2	109	6	9	0	0	0.91	1	under 4 mitoses	Noninvasiv	Not sheeting	Makronukleoli not seen	Necrosis not seen	Not hypercellular	Small Cells not seen	Psammoma bodies	Female	76
115	Atypical	Atypical	Falcine	1	56.51	4.71	Dead	4.71	1	2	55	9	9	0	0	1.03	2	4 or more mitoses	Brain tissue not seen	Not sheeting	Makronukleoli not seen	Necrosis	Not hypercellular	Small Cells not seen	Psammoma bodies	Male	65
116	Benign	Transitional (mixed)	Convexity	2	150.67	12.56	Alive	12.56	2	2	154	9	9	3	0	1.1	1	under 4 mitoses	Brain tissue not seen	Not sheeting	Makronukleoli not seen	Necrosis not seen	Not hypercellular	Small Cells not seen	Psammoma bodies	Male	60
117	Atypical	Atypical	Falcine	1	68.21	5.68	Dead	3.41	1	1	68	9	9	3	0	0.82	4	4 or more mitoses	Noninvasiv	Not sheeting	Makronukleoli not seen	Necrosis	Not hypercellular	Small Cells not seen	Psammoma bodies not seen	Male	56
118	Atypical	Clear Cell	Convexity	3	148.73	12.39	Alive	4.23	1	1	98	6	9	1	0	1.13	3	4 or more mitoses	Noninvasiv	Not sheeting	Makronukleoli not seen	Necrosis not seen	Not hypercellular	Small Cells not seen	Psammoma bodies not seen	Female	46
119	Benign	Transitional (mixed)	Basal	1	147.98	12.33	Alive	3.99	1	1	78	9	9	2	0	1.1	3	under 4 mitoses	Invasiv	Not sheeting	Makronukleoli not seen	Necrosis	Not hypercellular	Small Cells not seen	Psammoma bodies	Female	54
120	Atypical	Atypical	Fossa posterior and tentorial	1	147.91	12.33	Alive	12.33	2	2	62	9	9	2	0	1.13	4	under 4 mitoses	Noninvasiv	Not sheeting	Makronukleoli	Necrosis not seen	Hypercellular	Small Cells not seen	Psammoma bodies	Female	50
121	Atypical	Atypical	Convexity	0	146.83	12.24	Alive	6.97	1	1	158	9	9	1	0	1	3	4 or more mitoses	Invasiv	Not sheeting	Makronukleoli not seen	Necrosis not seen	Hypercellular	Small Cells not seen	Psammoma bodies	Female	66
122	Atypical	Atypical	Convexity	1	146.1	12.17	Alive	12.18	2	2	157	3	9	0	0	1.15	2	under 4 mitoses	Brain tissue not seen	Not sheeting	Makronukleoli not seen	Necrosis	Not hypercellular	Small Cells not seen	Psammoma bodies	Male	42
123	Atypical	Atypical	Convexity	1	144.69	12.06	Alive	12.06	2	2	153	9	6	0	0	1.14	1	4 or more mitoses	Brain tissue not seen	Sheeting	Makronukleoli not seen	Necrosis	Hypercellular	Small Cells	Psammoma bodies	Female	46
124	Benign	Transitional (mixed)	Basal	1	55.92	4.66	Dead	2.89	1	1	55	9	9	4	0	1.09	4	under 4 mitoses	Invasiv	Not sheeting	Makronukleoli not seen	Necrosis not seen	Not hypercellular	Small Cells not seen	Psammoma bodies not seen	Female	66
125	Atypical	Atypical	Falcine	2	142.82	11.9	Alive	11.9	2	2	116	6	9	2	0	0.91	4	under 4 mitoses	Noninvasiv	Sheeting	Makronukleoli not seen	Necrosis not seen	Not hypercellular	Small Cells not seen	Psammoma bodies	Female	74
126	Atypical	Atypical	Convexity	1	159.31	13.28	Dead	13.28	2	2	144	9	9	0	0	0.97	2	under 4 mitoses	Brain tissue not seen	Sheeting	Makronukleoli	Necrosis	Hypercellular	Small Cells not seen	Psammoma bodies	Male	83
127	Benign	Transitional (mixed)	Fossa posterior and tentorial	1	140.58	11.72	Alive	11.72	2	2	98	9	9	3	0	0.94	2	under 4 mitoses	Brain tissue not seen	Not sheeting	Makronukleoli not seen	Necrosis not seen	Not hypercellular	Small Cells not seen	Psammoma bodies	Female	72
128	Benign	Transitional (mixed)	Basal	1	136.64	11.39	Alive	11.39	2	2	144	9	9	3	0	1.17	2	under 4 mitoses	Brain tissue not seen	Not sheeting	Makronukleoli not seen	Necrosis not seen	Not hypercellular	Small Cells not seen	Psammoma bodies not seen	Male	54
129	Benign	Angiomatous	Convexity	1	135.52	11.29	Alive	11.29	2	2	113	9	9	2	0	1.25	2	under 4 mitoses	Brain tissue not seen	Not sheeting	Makronukleoli not seen	Necrosis not seen	Not hypercellular	Small Cells not seen	Psammoma bodies	Male	51
130	Benign	Transitional (mixed)	Falcine	1	125.77	10.48	Dead	7.37	1	1	123	9	9	0	0	1.09	2	under 4 mitoses	Brain tissue not seen	Not sheeting	Makronukleoli not seen	Necrosis not seen	Not hypercellular	Small Cells not seen	Psammoma bodies	Male	77
131	Benign	Transitional (mixed)	Convexity	2	134.11	11.18	Alive	11.18	2	2	145	9	9	2	0	1.13	3	under 4 mitoses	Brain tissue not seen	Not sheeting	Makronukleoli not seen	Necrosis not seen	Not hypercellular	Small Cells not seen	Psammoma bodies	Female	58
132	Benign	Transitional (mixed)	Convexity	1	134.18	11.18	Alive	11.18	2	2	108	9	9	0	0	0.91	1	under 4 mitoses	Brain tissue not seen	Not sheeting	Makronukleoli not seen	Necrosis not seen	Not hypercellular	Small Cells not seen	Psammoma bodies	Female	49
133	Benign	Fibrous (fibroblastic)	Basal	1	133.49	11.12	Alive	11.12	2	2	110	3	6	0	0	0.97	2	under 4 mitoses	Brain tissue not seen	Not sheeting	Makronukleoli not seen	Necrosis	Not hypercellular	Small Cells not seen	Psammoma bodies	Female	52
134	Benign	Transitional (mixed)	Convexity	0	131.81	10.98	Alive	10.98	2	2	134	9	9	0	0	1.25	2	under 4 mitoses	Brain tissue not seen	Not sheeting	Makronukleoli	Necrosis not seen	Hypercellular	Small Cells not seen	Psammoma bodies not seen	Female	66
135	Atypical	Atypical	Basal	2	77.04	6.42	Dead	6.42	2	2	64	9	9	0	0	1.27	3	4 or more mitoses	Noninvasiv	Not sheeting	Makronukleoli not seen	Necrosis not seen	Not hypercellular	Small Cells not seen	Psammoma bodies not seen	Female	50
136	Benign	Transitional (mixed)	Falcine	1	130.6	10.88	Alive	10.88	2	2	69	9	9	3	0	1	2	under 4 mitoses	Brain tissue not seen	Not sheeting	Makronukleoli not seen	Necrosis not seen	Hypercellular	Small Cells not seen	Psammoma bodies not seen	Female	32
137	Benign	Fibrous (fibroblastic)	Basal	0	63.87	5.32	Dead	5.32	2	2	61	6	9	0	0	1.09	3	under 4 mitoses	Brain tissue not seen	Not sheeting	Makronukleoli not seen	Necrosis not seen	Hypercellular	Small Cells not seen	Psammoma bodies not seen	Female	71
138	Benign	Meningothelial	Basal	0	126.78	10.57	Alive	5.25	1	1	136	9	9	4	0	1.13	3	under 4 mitoses	Brain tissue not seen	Not sheeting	Makronukleoli not seen	Necrosis not seen	Hypercellular	Small Cells not seen	Psammoma bodies	Male	45
139	Atypical	Atypical	Intraventricular	1	88.51	7.38	Dead	7.38	2	2	86	3	9	0	0	1.17	2	under 4 mitoses	Brain tissue not seen	Not sheeting	Makronukleoli not seen	Necrosis	Hypercellular	Small Cells	Psammoma bodies	Male	68
140	Benign	Fibrous (fibroblastic)	Fossa posterior and tentorial	1	123.56	10.3	Alive	10.3	2	2	102	6	3	0	0	1	4	under 4 mitoses	Brain tissue not seen	Not sheeting	Makronukleoli not seen	Necrosis not seen	Hypercellular	Small Cells not seen	Psammoma bodies	Female	66
141	Benign	Meningothelial	Convexity	2	123.5	10.29	Alive	10.29	2	2	125	6	9	0	0	1.58	1	under 4 mitoses	Brain tissue not seen	Not sheeting	Makronukleoli	Necrosis not seen	Not hypercellular	Small Cells not seen	Psammoma bodies	Male	55
142	Benign	Fibrous (fibroblastic)	Fossa posterior and tentorial	1	122.45	10.2	Alive	10.2	2	2	123	9	3	0	0	1.17	2	under 4 mitoses	Brain tissue not seen	Not sheeting	Makronukleoli not seen	Necrosis not seen	Not hypercellular	Small Cells not seen	Psammoma bodies	Female	55
143	Benign	Meningothelial	Basal	2	121.72	10.14	Alive	10.14	2	2	132	9	9	2	1	1.15	2	under 4 mitoses	Noninvasiv	Not sheeting	Makronukleoli not seen	Necrosis not seen	Not hypercellular	Small Cells not seen	Psammoma bodies not seen	Female	44
144	Benign	Lymphoplasmacyte-rich	Convexity	1	121.69	10.14	Alive	10.14	2	2	97	6	6	0	0	1.03	3	under 4 mitoses	Invasiv	Not sheeting	Makronukleoli not seen	Necrosis not seen	Not hypercellular	Small Cells not seen	Psammoma bodies not seen	Male	27
145	Atypical	Atypical	Falcine	1	50	4.17	Dead	1.38	1	1	40	6	9	0	0	1	4	4 or more mitoses	Brain tissue not seen	Not sheeting	Makronukleoli	Necrosis	Not hypercellular	Small Cells not seen	Psammoma bodies not seen	Male	49
146	Benign	Transitional (mixed)	Convexity	1	120.57	10.05	Alive	10.05	2	2	129	9	9	3	0	0.94	2	under 4 mitoses	Brain tissue not seen	Not sheeting	Makronukleoli not seen	Necrosis not seen	Not hypercellular	Small Cells not seen	Psammoma bodies not seen	Male	61
147	Benign	Transitional (mixed)	Basal	2	1.54	0.13	Dead	0.13	1	2	1	6	6	0	0	1	2	under 4 mitoses	Brain tissue not seen	Not sheeting	Makronukleoli not seen	Necrosis not seen	Not hypercellular	Small Cells not seen	Psammoma bodies not seen	Female	76
148	Benign	Transitional (mixed)	Convexity	2	114.79	9.57	Alive	9.57	2	2	87	9	9	0	0	1.06	2	under 4 mitoses	Brain tissue not seen	Not sheeting	Makronukleoli not seen	Necrosis not seen	Hypercellular	Small Cells not seen	Psammoma bodies	Female	47
149	Atypical	Atypical	Falcine	2	114.17	9.51	Alive	9.51	2	2	126	9	9	0	0	1.03	2	4 or more mitoses	Brain tissue not seen	Not sheeting	Makronukleoli not seen	Necrosis not seen	Not hypercellular	Small Cells not seen	Psammoma bodies	Male	46
150	Atypical	Atypical	Fossa posterior and tentorial	1	113.45	9.45	Alive	4.91	1	1	95	9	9	2	0	1.1	1	4 or more mitoses	Brain tissue not seen	Sheeting	Makronukleoli not seen	Necrosis not seen	Hypercellular	Small Cells not seen	Psammoma bodies not seen	Female	51
151	Benign	Transitional (mixed)	Convexity	1	113.15	9.43	Alive	3.05	1	1	86	9	6	1	0	1.03	4	under 4 mitoses	Brain tissue not seen	Not sheeting	Makronukleoli not seen	Necrosis not seen	Not hypercellular	Small Cells not seen	Psammoma bodies	Female	48
152	Atypical	Atypical	Convexity	1	112.92	9.41	Alive	9.41	2	2	108	6	9	0	0	1	1	4 or more mitoses	Noninvasiv	Not sheeting	Makronukleoli not seen	Necrosis not seen	Hypercellular	Small Cells not seen	Psammoma bodies not seen	Female	52
153	Benign	Transitional (mixed)	Convexity	1	71.16	5.93	Dead	5.93	2	2	35	9	9	0	0	0.94	1	under 4 mitoses	Brain tissue not seen	Not sheeting	Makronukleoli not seen	Necrosis not seen	Hypercellular	Small Cells not seen	Psammoma bodies	Female	80
154	Atypical	Atypical	Falcine	1	45.96	3.83	Dead	1.07	1	1	38	6	9	0	0	0.93	2	4 or more mitoses	Brain tissue not seen	Sheeting	Makronukleoli	Necrosis	Hypercellular	Small Cells not seen	Psammoma bodies	Female	76
155	Benign	Transitional (mixed)	Convexity	1	111.08	9.26	Alive	9.26	2	2	77	6	9	2	0	0.94	2	under 4 mitoses	Noninvasiv	Not sheeting	Makronukleoli not seen	Necrosis not seen	Hypercellular	Small Cells not seen	Psammoma bodies	Female	69
156	Atypical	Atypical	Falcine	2	109.54	9.13	Alive	9.13	2	2	81	9	9	0	0	1.31	2	4 or more mitoses	Brain tissue not seen	Not sheeting	Makronukleoli	Necrosis not seen	Not hypercellular	Small Cells not seen	Psammoma bodies not seen	Male	52
157	Benign	Meningothelial	Convexity	2	102.67	8.56	Dead	0.59	1	1	102	6	9	0	0	1.3	4	under 4 mitoses	Brain tissue not seen	Not sheeting	Makronukleoli	Necrosis not seen	Not hypercellular	Small Cells not seen	Psammoma bodies	Female	71
158	Benign	Psammomatous	Convexity	1	1.64	0.14	Dead	0.14	1	2	1	9	9	0	0	1	2	under 4 mitoses	Brain tissue not seen	Not sheeting	Makronukleoli not seen	Necrosis not seen	Not hypercellular	Small Cells not seen	Psammoma bodies	Female	70
159	Benign	Meningothelial	Basal	0	120.57	10.05	Alive	8.96	2	2	84	9	9	0	0	1.1	1	under 4 mitoses	Brain tissue not seen	Not sheeting	Makronukleoli not seen	Necrosis not seen	Not hypercellular	Small Cells not seen	Psammoma bodies	Female	57
160	Benign	Transitional (mixed)	Basal	0	102.24	8.52	Dead	8.52	2	2	101	6	6	0	0	1.03	2	under 4 mitoses	Brain tissue not seen	Not sheeting	Makronukleoli not seen	Necrosis not seen	Not hypercellular	Small Cells not seen	Psammoma bodies not seen	Female	45
161	Benign	Meningothelial	Basal	1	105.59	8.8	Alive	0.26	1	1	114	6	6	4	0	1	4	under 4 mitoses	Noninvasiv	Not sheeting	Makronukleoli not seen	Necrosis not seen	Not hypercellular	Small Cells not seen	Psammoma bodies	Female	57
162	Atypical	Atypical	Falcine	4	105.17	8.76	Alive	5.13	1	1	97	9	9	0	0	1.37	4	under 4 mitoses	Noninvasiv	Sheeting	Makronukleoli	Necrosis	Hypercellular	Small Cells	Psammoma bodies	Male	67
163	Atypical	Atypical	Convexity	1	104.74	8.73	Alive	8.73	2	2	116	9	9	0	0	1.16	2	under 4 mitoses	Brain tissue not seen	Not sheeting	Makronukleoli not seen	Necrosis	Hypercellular	Small Cells	Psammoma bodies	Male	71
164	Benign	Transitional (mixed)	Fossa posterior and tentorial	1	1.41	0.12	Dead	0.12	1	2	1	9	6	3	0	0.97	2	under 4 mitoses	Brain tissue not seen	Not sheeting	Makronukleoli not seen	Necrosis not seen	Not hypercellular	Small Cells not seen	Psammoma bodies	Female	50
165	Benign	Transitional (mixed)	Convexity	0	100.3	8.36	Alive	8.36	2	2	95	9	9	2	0	1.19	2	under 4 mitoses	Brain tissue not seen	Not sheeting	Makronukleoli not seen	Necrosis not seen	Not hypercellular	Small Cells	Psammoma bodies	Female	51
166	Benign	Transitional (mixed)	Convexity	0	99.35	8.28	Alive	8.28	2	2	86	6	6	0	0	0.97	2	under 4 mitoses	Noninvasiv	Not sheeting	Makronukleoli not seen	Necrosis not seen	Not hypercellular	Small Cells not seen	Psammoma bodies	Female	44
167	Benign	Transitional (mixed)	Basal	2	183.79	15.32	Alive	11.44	1	1	189	9	9	3	0	1	3	under 4 mitoses	Brain tissue not seen	Not sheeting	Makronukleoli not seen	Necrosis not seen	Not hypercellular	Small Cells not seen	Psammoma bodies not seen	Female	66
168	Atypical	Atypical	Convexity	1	0.1	0.01	Dead	0.01	1	2	0	6	9	0	0	1.09	2	4 or more mitoses	Invasiv	Sheeting	Makronukleoli not seen	Necrosis not seen	Hypercellular	Small Cells	Psammoma bodies not seen	Female	72
169	Atypical	Atypical	Convexity	1	112.03	9.34	Dead	9.34	2	2	112	9	9	0	0	0.83	2	under 4 mitoses	Brain tissue not seen	Not sheeting	Makronukleoli not seen	Necrosis not seen	Not hypercellular	Small Cells not seen	Psammoma bodies	Male	68
170	Atypical	Atypical	Convexity	1	137.95	11.5	Alive	11.5	2	2	137	6	9	0	0	1.25	1	under 4 mitoses	Noninvasiv	Sheeting	Makronukleoli	Necrosis not seen	Hypercellular	Small Cells not seen	Psammoma bodies	Female	73
171	Atypical	Atypical	Basal	1	132.8	11.07	Alive	11.07	2	2	142	9	9	6	0	1.13	2	4 or more mitoses	Noninvasiv	Not sheeting	Makronukleoli not seen	Necrosis not seen	Not hypercellular	Small Cells not seen	Psammoma bodies not seen	Female	80
172	Atypical	Atypical	Falcine	1	125.8	10.48	Alive	9.35	1	1	135	6	9	4	0	1.17	3	4 or more mitoses	Noninvasiv	Sheeting	Makronukleoli not seen	Necrosis	Hypercellular	Small Cells not seen	Psammoma bodies not seen	Female	59
173	Benign	Meningothelial	Convexity	1	125.57	10.46	Alive	9.31	1	1	128	6	9	0	0	1.12	4	under 4 mitoses	Noninvasiv	Not sheeting	Makronukleoli not seen	Necrosis not seen	Not hypercellular	Small Cells not seen	Psammoma bodies not seen	Female	56
174	Benign	Transitional (mixed)	Fossa posterior and tentorial	1	123.53	10.29	Alive	10.29	2	2	108	9	9	0	0	1.11	2	under 4 mitoses	Noninvasiv	Not sheeting	Makronukleoli not seen	Necrosis not seen	Not hypercellular	Small Cells not seen	Psammoma bodies	Female	80
175	Benign	Transitional (mixed)	Falcine	1	211.15	17.6	Alive	15	2	2	190	9	9	0	0	0.94	1	under 4 mitoses	Brain tissue not seen	Not sheeting	Makronukleoli not seen	Necrosis not seen	Not hypercellular	Small Cells not seen	Psammoma bodies	Female	43
176	Benign	Transitional (mixed)	Falcine	1	93.08	7.76	Dead	7.76	2	2	93	9	9	2	0	1.03	3	under 4 mitoses	Brain tissue not seen	Not sheeting	Makronukleoli not seen	Necrosis not seen	Not hypercellular	Small Cells not seen	Psammoma bodies	Female	67
177	Benign	Fibrous (fibroblastic)	Convexity	1	200.18	16.68	Alive	15	2	2	186	9	9	2	0	1.08	2	under 4 mitoses	Brain tissue not seen	Not sheeting	Makronukleoli not seen	Necrosis not seen	Not hypercellular	Small Cells not seen	Psammoma bodies	Female	73
178	Atypical	Atypical	Convexity	0	197.82	16.49	Alive	15	2	2	192	9	9	0	0	1.14	1	4 or more mitoses	Brain tissue not seen	Not sheeting	Makronukleoli not seen	Necrosis not seen	Not hypercellular	Small Cells not seen	Psammoma bodies	Female	60
179	Atypical	Atypical	Falcine	0	113.51	9.46	Dead	3.85	1	1	113	9	9	0	0	1.14	3	4 or more mitoses	Brain tissue not seen	Not sheeting	Makronukleoli not seen	Necrosis	Not hypercellular	Small Cells	Psammoma bodies not seen	Female	77
180	Benign	Transitional (mixed)	Basal	0	184.74	15.4	Alive	15	2	2	189	9	9	3	0	0.89	4	under 4 mitoses	Noninvasiv	Not sheeting	Makronukleoli not seen	Necrosis not seen	Not hypercellular	Small Cells not seen	Psammoma bodies	Female	52
181	Benign	Transitional (mixed)	Convexity	1	182.6	15.22	Alive	15	2	2	188	9	9	2	0	1.14	2	under 4 mitoses	Brain tissue not seen	Not sheeting	Makronukleoli not seen	Necrosis	Not hypercellular	Small Cells not seen	Psammoma bodies	Female	45
182	Benign	Fibrous (fibroblastic)	Convexity	1	67.52	5.63	Dead	5.63	2	2	37	9	9	6	0	1.03	1	under 4 mitoses	Brain tissue not seen	Not sheeting	Makronukleoli not seen	Necrosis not seen	Hypercellular	Small Cells not seen	Psammoma bodies	Female	76
183	Benign	Transitional (mixed)	Fossa posterior and tentorial	1	174.39	14.53	Alive	14.53	2	2	134	9	9	3	0	1.14	2	under 4 mitoses	Brain tissue not seen	Not sheeting	Makronukleoli not seen	Necrosis not seen	Not hypercellular	Small Cells not seen	Psammoma bodies	Female	60
184	Benign	Transitional (mixed)	Convexity	0	157.63	13.14	Alive	13.14	2	2	150	9	9	0	0	1.24	1	under 4 mitoses	Brain tissue not seen	Not sheeting	Makronukleoli not seen	Necrosis not seen	Not hypercellular	Small Cells not seen	Psammoma bodies	Female	53
185	Benign	Meningothelial	Convexity	2	153.86	12.82	Alive	9.9	1	1	165	6	6	0	0	1.11	4	under 4 mitoses	Brain tissue not seen	Not sheeting	Makronukleoli not seen	Necrosis not seen	Not hypercellular	Small Cells not seen	Psammoma bodies not seen	Male	69
186	Benign	Transitional (mixed)	Convexity	1	152.48	12.71	Alive	12.71	2	2	157	9	9	0	0	1.18	2	under 4 mitoses	Brain tissue not seen	Not sheeting	Makronukleoli not seen	Necrosis not seen	Not hypercellular	Small Cells not seen	Psammoma bodies	Female	53
187	Benign	Transitional (mixed)	Fossa posterior and tentorial	2	39.52	3.29	Dead	3.29	2	2	39	3	9	0	0	1.16	3	under 4 mitoses	Brain tissue not seen	Not sheeting	Makronukleoli not seen	Necrosis not seen	Not hypercellular	Small Cells not seen	Psammoma bodies	Female	73
188	Atypical	Atypical	Convexity	1	18.86	1.57	Dead	1.57	1	2	18	9	9	0	0	1.16	1	4 or more mitoses	Noninvasiv	Not sheeting	Makronukleoli not seen	Necrosis	Hypercellular	Small Cells	Psammoma bodies	Male	86
189	Benign	Transitional (mixed)	Falcine	0	123.73	10.31	Alive	10.31	2	2	93	9	9	0	0	1.21	2	under 4 mitoses	Brain tissue not seen	Not sheeting	Makronukleoli not seen	Necrosis not seen	Not hypercellular	Small Cells not seen	Psammoma bodies	Female	76
190	Benign	Meningothelial	Basal	1	119.92	9.99	Alive	9.99	2	2	52	9	9	2	0	0.97	2	under 4 mitoses	Noninvasiv	Not sheeting	Makronukleoli not seen	Necrosis not seen	Not hypercellular	Small Cells not seen	Psammoma bodies	Female	71
191	Atypical	Atypical	Convexity	0	209.74	17.48	Alive	15	2	2	42	6	9	2	0	1.33	2	4 or more mitoses	Noninvasiv	Not sheeting	Makronukleoli not seen	Necrosis	Not hypercellular	Small Cells not seen	Psammoma bodies not seen	Female	42
192	Atypical	Clear Cell	Fossa posterior and tentorial	1	202.94	16.91	Alive	15	2	2	168	9	6	0	2	1.2	3	under 4 mitoses	Brain tissue not seen	Not sheeting	Makronukleoli not seen	Necrosis not seen	Not hypercellular	Small Cells not seen	Psammoma bodies not seen	Female	44
193	Benign	Transitional (mixed)	Convexity	1	197.13	16.43	Alive	15	2	2	206	6	6	0	0	0.97	1	under 4 mitoses	Brain tissue not seen	Not sheeting	Makronukleoli not seen	Necrosis not seen	Not hypercellular	Small Cells not seen	Psammoma bodies	Female	63
194	Benign	Transitional (mixed)	Fossa posterior and tentorial	1	195.78	16.32	Alive	3.52	1	1	189	9	9	4	0	1.03	2	under 4 mitoses	Brain tissue not seen	Not sheeting	Makronukleoli not seen	Necrosis not seen	Not hypercellular	Small Cells not seen	Psammoma bodies	Female	37
195	Benign	Meningothelial	Basal	1	181.06	15.09	Alive	15	2	2	134	6	9	3	0	1.26	1	under 4 mitoses	Brain tissue not seen	Not sheeting	Makronukleoli not seen	Necrosis not seen	Not hypercellular	Small Cells not seen	Psammoma bodies not seen	Male	29
196	Benign	Transitional (mixed)	Basal	1	157.34	13.11	Alive	13.11	2	2	168	6	6	4	0	1.12	3	under 4 mitoses	Noninvasiv	Not sheeting	Makronukleoli not seen	Necrosis not seen	Not hypercellular	Small Cells not seen	Psammoma bodies	Female	67
197	Atypical	Atypical	Convexity	1	156.35	13.03	Alive	13.03	2	2	148	9	9	2	0		3	4 or more mitoses	Brain tissue not seen	Not sheeting	Makronukleoli not seen	Necrosis not seen	Hypercellular	Small Cells	Psammoma bodies	Female	61
198	Benign	Meningothelial	Basal	1	153.23	12.77	Alive	12.77	2	2	159	6	6	3	0	1.08	4	under 4 mitoses	Noninvasiv	Not sheeting	Makronukleoli not seen	Necrosis not seen	Not hypercellular	Small Cells not seen	Psammoma bodies	Female	73
199	Benign	Transitional (mixed)	Fossa posterior and tentorial	1	151.36	12.61	Alive	12.61	2	2	131	9	6	4	0	1.15	4	under 4 mitoses	Brain tissue not seen	Not sheeting	Makronukleoli not seen	Necrosis not seen	Not hypercellular	Small Cells not seen	Psammoma bodies	Female	60
200	Benign	Transitional (mixed)	Basal	3	0	0	Dead	0	1	2	0	3	4	3	0	1	2	under 4 mitoses	Brain tissue not seen	Not sheeting	Makronukleoli not seen	Necrosis not seen	Not hypercellular	Small Cells not seen	Psammoma bodies	Male	78
201	Benign	Transitional (mixed)	Basal	1	143.97	12	Alive	12	2	2	66	6	9	2	0	0.91	3	under 4 mitoses	Noninvasiv	Not sheeting	Makronukleoli not seen	Necrosis not seen	Hypercellular	Small Cells not seen	Psammoma bodies	Female	57
202	Benign	Meningothelial	Convexity	0	98.23	8.19	Dead	8.19	2	2	98	9	9	1	0	1.15	3	under 4 mitoses	Brain tissue not seen	Sheeting	Makronukleoli not seen	Necrosis not seen	Not hypercellular	Small Cells	Psammoma bodies	Male	73
203	Benign	Fibrous (fibroblastic)	Fossa posterior and tentorial	1	140.39	11.7	Alive	11.7	2	2	137	9	9	2	0	1.13	4	under 4 mitoses	Brain tissue not seen	Not sheeting	Makronukleoli not seen	Necrosis not seen	Not hypercellular	Small Cells not seen	Psammoma bodies	Female	52
204	Benign	Transitional (mixed)	Basal	1	0.03	0	Dead	0	1	2	0	9	9	6	2	1.19	2	under 4 mitoses	Brain tissue not seen	Not sheeting	Makronukleoli not seen	Necrosis not seen	Not hypercellular	Small Cells not seen	Psammoma bodies	Female	48
205	Benign	Transitional (mixed)	Basal	1	135.33	11.28	Alive	11.28	2	2	143	9	9	6	1	1.06	4	under 4 mitoses	Brain tissue not seen	Not sheeting	Makronukleoli not seen	Necrosis not seen	Not hypercellular	Small Cells not seen	Psammoma bodies not seen	Male	52
206	Benign	Fibrous (fibroblastic)	Basal	1	129.74	10.81	Alive	10.81	2	2	141	9	6	0	0	1.08	4	under 4 mitoses	Brain tissue not seen	Not sheeting	Makronukleoli not seen	Necrosis not seen	Not hypercellular	Small Cells not seen	Psammoma bodies	Female	49
207	Benign	Transitional (mixed)	Fossa posterior and tentorial	1	122.58	10.22	Alive	10.21	2	2	131	9	9	4	3	1.2	2	under 4 mitoses	Brain tissue not seen	Not sheeting	Makronukleoli not seen	Necrosis not seen	Not hypercellular	Small Cells not seen	Psammoma bodies	Female	41
208	Benign	Transitional (mixed)	Basal	1	109.96	9.16	Alive	9.16	2	2	119	9	9	4	3	1.06	3	under 4 mitoses	Brain tissue not seen	Not sheeting	Makronukleoli not seen	Necrosis not seen	Not hypercellular	Small Cells not seen	Psammoma bodies not seen	Female	51
209	Benign	Angiomatous	Fossa posterior and tentorial	1	105.99	8.83	Alive	2.01	1	1	111	9	9	1	0	1.06	2	under 4 mitoses	Brain tissue not seen	Not sheeting	Makronukleoli not seen	Necrosis not seen	Not hypercellular	Small Cells not seen	Psammoma bodies	Female	36
210	Benign	Microcystic	Basal	1	103.75	8.65	Alive	4.35	1	1	51	9	9	4	2	1.18	4	under 4 mitoses	Brain tissue not seen	Not sheeting	Makronukleoli not seen	Necrosis not seen	Not hypercellular	Small Cells not seen	Psammoma bodies not seen	Female	44
211	Benign	Fibrous (fibroblastic)	Basal	1	101.49	8.46	Alive	8.46	2	2	111	6	6	1	0	1	1	under 4 mitoses	Noninvasiv	Not sheeting	Makronukleoli not seen	Necrosis not seen	Not hypercellular	Small Cells not seen	Psammoma bodies not seen	Female	67
212	Benign	Transitional (mixed)	Fossa posterior and tentorial	0	99.19	8.27	Alive	6.26	1	1	108	9	9	0	3	1.18	3	under 4 mitoses	Brain tissue not seen	Not sheeting	Makronukleoli not seen	Necrosis not seen	Hypercellular	Small Cells not seen	Psammoma bodies not seen	Female	53
213	Benign	Microcystic	Convexity	0	98.69	8.22	Alive	8.22	2	2	52	6	9	0	0	0.84	2	under 4 mitoses		Not sheeting	Makronukleoli not seen	Necrosis	Not hypercellular	Small Cells not seen	Psammoma bodies	Female	64
